# Supplementary material for: One Word to Describe My Experience as a COVID-19 Survivor Six Months after Its Onset: Findings of a Qualitative Study
Source: Int J Environ Res Public Health. 2022 Apr 19;19(9):4954. doi: 10.3390/ijerph19094954 (PMC9106002; doi:10.3390/ijerph19094954)
Supplement: Supplementary file 1 [file ijerph-19-04954-s001.zip]

Archive with 1 entries (1 files):
- ijerph-1614968-supplementary.pdf
